# Supplementary material for: TOTUM-854 Human Circulating Bioactives Preserve Endothelial Cell Function
Source: Nutrients. 2025 Apr 11;17(8):1331. doi: 10.3390/nu17081331 (PMC12030166; doi:10.3390/nu17081331)
Supplement: Supplementary file 1 [file nutrients-17-01331-s001.zip]

Archive with 1 entries (1 files):
- nutrients-3476813-supplementary.pdf
